# Supplementary material for: Reduced sphingolipid hydrolase activities, substrate accumulation and ganglioside decline in Parkinson’s disease
Source: Mol Neurodegener. 2019 Nov 8;14:40. doi: 10.1186/s13024-019-0339-z (PMC6842240; doi:10.1186/s13024-019-0339-z)
Supplement: Supplementary file 2 — Additional file 2. Data of individual patients. [file 13024_2019_339_MOESM2_ESM.xlsx]

## Sheet: HBTRC cases
	CONTROL SUBJECTS
	70s cohort
	Subject ID	Gender	Age (years)	PMI	Neuronal loss in SN
	AN15395	M	74	18.58	0
	AN18990	M	71	17.41	0
	AN08385	F	69	23.33	0
	AN15515	M	73	20.88	0
	AN17230	M	68	26.52	0
	AN06318	M	66	17.83	0
	AN13687	F	73	24.88	0
	AN06749	M	75	23.97	0
	AN04648	M	73	32.68	0
	AN08704	M	70	23.5	0
	80s cohort
	Subject ID	Gender	Age (years)	PMI	Neuronal loss in SN
	AN06429	F	77	23.25	0
	AN05049	F	78	35.17	0
	AN15823	M	76	24.16	0.5
	AN01717	F	79	20.6	0
	AN01234	M	85	20.83	0
	AN01219	F	83	8.86	0.5
	AN16467	M	79	26.67	0
	AN06669	M	81	23.33	0
	AN06400	F	91	23.48	0
	AN05090	M	87	21.12	0
	PD SUBJECTS
	70s cohort
	Subject ID	Sex	Age (years)	PMI	Disease duration	Neuronal loss in SN	αSYN Braak score	Tau Braak score
	AN01987	M	74	21.08	15	3	5	2
	AN08649	M	71	12.8	9	3	5	2
	AN01756	M	69	7.1	31	3	5	2
	AN14826	M	73	19.2	8	2	4	1
	AN01131	M	68	16.82	not available	3	4	1
	AN06530	M	64	17.75	8	3	5	2
	AN01359	F	73	19.25	18	3	4	2
	AN02428	M	75	19.42	18	3	5	3
	AN18072	M	73	4.5	not available	3	4	3
	AN10183	M	70	25.25	not available	3	4	3
	80s cohort
	Subject ID	Sex	Age (years)	PMI	Disease duration	Neuronal loss in SN	αSYN Braak score	Tau Braak score
	AN12683	M	77	20.67	9	3	5	1
	AN07327	M	78	21.92	7	2.5	4	2
	AN02532	F	79	21.12	16	3	3	1
	AN12710	F	87	5.58	not available	1	1	3
	AN01459	M	87	12.3	32	3	5	2
	AN15147	M	82	18.08	20	3	5	2
	AN02821	M	81	23	22	3	4	2
	AN11926	F	84	13.82	16	3	4	2
	α-synuclein Braak stage based on Braak et al., Neurobiol Aging. 2003;24(2):197-211.
	Tau pathology Braak stage based on Braak et al., Acta Neuropathol. 1991;82(4):239-59.
	Score for neuronal loss is semi-quantitative with 0 = no loss and 4 = extreme loss.

## Sheet: PDUK cases
	CONTROL SUBJECTS
	Subject ID	Gender	Age (years)	PMI
	PD529	F	70	18
	PDC034	M	90	12
	C016	M	92	13
	C072	M	77	26
	C075	M	88	8
	PD SUBJECTS
	Subject ID	Gender	Age (years)	PMI	Onset	Disease duration	Dementia	αSYN Braak score	Tau Braak score
	PD121	M	69	9	66	4	no	6	2
	PD125	M	74	20	50	25	yes	6	2
	PD158	F	78	16	53	26	yes	6	1
	PD184	M	71	24	64	7	no	5	2
	PD197	F	80	15	58	22	no	6	1
	PD239	M	81	8	75	6	no	5	2
	PD340	M	67	12	53	14	yes	5	1
	PD387	M	81	14	63	19	no	5	1
	PD436	M	90	14	82	8	no	5	2
	PD450	M	66	13	47	19	no	6	1
	PD458	M	73	10	54	19	no	6	2
	PD460	M	81	12	55	26	no	6	1
	PD471	M	77	23	67	10	no	6	2
	PD479	M	80	19	75	5	no	6	3
	PD498	M	78	12	70	8	no	6	2
	PD501	F	89	16	82	7	yes	6	2
	PD517	M	68	12	54	15	no	6	1
	PD550	F	83	24	77	7	yes	6	1
	PD626	M	82	23	71	11	yes	6	2
	PD636	M	84	22	73	11	yes	6	2
	α-synuclein pathology Braak stage based on Alafuzoff et al., Acta Neuropathol. 2009;117(6):635-52.
	Tau pathology Braak stage based on Alafuzoff et al., Brain Pathol. 2008;18(4):484-96.

## Sheet: OPDC cases
	CONTROL SUBJECTS
	Subject ID	Gender	Age (years)
	PDS/AH/017	Female	67.9179
	PDS/JR/088	Female	65.974
	PDS/JR/108	Female	55.3265
	PDS/JR/129	Male	67.5592
	PDS/JR/145	Female	56.9363
	PDS/JR/165	Male	61.5551
	PDS/JR/216	Female	62.0205
	PDS/JR/232	Female	65.9274
	PDS/JR/273	Male	69.1061
	PDS/JR/332	Male	85.1472
	PDS/JR/338	Female	78.2012
	PDS/JR/368	Male	70.3956
	PDS/RH/029	Female	66.6119
	PDS/RH/183	Male	68.1506
	PDS/WP/055	Male	51.7892
	PD SUBJECTS
	Subject ID	Gender	Age (years)	H&Y Score
	PDS/AH/009	Female	75.4059	3
	PDS/AH/012	Female	61.7769	1
	PDS/AH/074	Male	66.8939	2
	PDS/AH/102	Male	67.0445	2
	PDS/HH/028	Male	67.2361	2
	PDS/HH/034	Male	50.3573	1
	PDS/HH/051	Male	44.2984	1
	PDS/JR/005	Male	64.3285	2
	PDS/JR/011	Male	54.0424	1
	PDS/JR/015	Female	62.3792	2
	PDS/JR/017	Male	80.2738	2
	PDS/JR/078	Female	58.9322	2
	PDS/JR/100	Male	57.7659	1
	PDS/JR/119	Female	39.6578	2
	PDS/JR/124	Female	69.6509	2
	PDS/JR/147	Male	73.1663	3
	PDS/JR/182	Male	79.2635	2
	PDS/JR/249	Female	68.9774	2
	PDS/JR/303	Male	61.1828	3
	PDS/JR/334	Female	72.6708	2
	PDS/JR/340	Female	75.3703	2
	PDS/JR/423	Female	63.6605	2
	PDS/JR/424	Female	57.8645	2
	PDS/MK/007	Male	75.5017	1
	PDS/MK/024	Female	63.2334	2
	PDS/MK/056	Female	57.0431	2
	PDS/RH/007	Female	51.0992	2
	PDS/RH/013	Male	67.8932	2
	PDS/WP/038	Female	56.2272	2
	PDS/WP/051	Male	71.0582	2
	RBD SUBJECTS
	Subject ID	Gender	Age (years)
	PDS/PA/108	Male	61
	PDS/JR/247	Female	73
	PDS/JR/312	Male	72
	PDS/JR/484	Male	77
	PDS/MK/218	Female	31
	PDS/PA/002	Male	74
	PDS/PA/007	Male	79
	PDS/PA/008	Male	75
	PDS/PA/010	Male	57
	PDS/PA/014	Male	79
	PDS/PA/047	Male	71
	PDS/PA/048	Male	68
	PDS/PA/057	Male	56
	PDS/PA/059	Male	71
	PDS/PA/060	Male	42
	PDS/PA/061	Male	57
	PDS/PA/062	Male	75
	PDS/PA/063	Male	62
	PDS/PA/065	Female	79
	PDS/PA/090	Male	51
	PDS/PA/091	Male	64
	PDS/PA/092	Male	66
	PDS/PA/093	Male	60
	PDS/PA/094	Male	78
	PDS/PA/095	Female	63
	PDS/PA/096	Male	54
	PDS/PA/097	Male	55
	PDS/PA/098	Male	70
	PDS/PA/104	Male	56
	PDS/PA/105	Male	56
