# Supplementary material for: Reduced sphingolipid hydrolase activities, substrate accumulation and ganglioside decline in Parkinson’s disease
Source: Mol Neurodegener. 2019 Nov 8;14:40. doi: 10.1186/s13024-019-0339-z (PMC6842240; doi:10.1186/s13024-019-0339-z)
Supplement: Supplementary file 3 — Additional file 3. Statistics. [file 13024_2019_339_MOESM3_ESM.xlsx]

## Sheet: Statistics
	Statistics
	Figure 1A	Pearson correlation	Control vs. Age	r=-0.7806, p=0.0077
			PD vs. Age	r=-0.6375, p=0.0474
	Figure 1B	2-way ANOVA	Control 70s vs Control 80s	p=0.0091
		Tukey	Control 70s vs PD 70s	p<0.0001
			Control 80s vs PD 80s	p=0.0052
			PD 70s vs PD 80s	p=0.6483
	Figure 1C	Pearson correlation	Control vs. Age	r=-0.5641, p=0.0894
			PD vs. Age	r=-0.1832, p=0.6124
	Figure 1D	2-way ANOVA	Control 70s vs Control 80s	p=0.0572
		Tukey	Control 70s vs PD 70s	p=0.0001
			Control 80s vs PD 80s	p=0.0371
			PD 70s vs PD 80s	p=>0.9999
	Figure 2A	Pearson correlation	Control vs. Age	r=-0.5208, p=0.1227
			PD vs. Age	r=-0.2055, p=0.5690
	Figure 2B	2-way ANOVA	Control 70s vs Control 80s	p=0.4048
		Tukey	Control 70s vs PD 70s	p<0.0001
			Control 80s vs PD 80s	p=0.0004
			PD 70s vs PD 80s	p=0.9848
	Figure 2C	Pearson correlation	Control vs. Age	r=-0.1137, p=0.7546
			PD vs. Age	r=-0.7297, p=0.0166
	Figure 2D	2-way ANOVA	Control 70s vs Control 80s	p=0.9983
		Tukey	Control 70s vs PD 70s	p=0.1292
			Control 80s vs PD 80s	p=0.0095
			PD 70s vs PD 80s	p=0.4513
	Figure 2E	Pearson correlation	Control vs. Age	r=-0.6644, p=0.0361
			PD vs. Age	r=-0.5299, p=0.1151
	Figure 2F	2-way ANOVA	Control 70s vs Control 80s	p=0.4066
		Tukey	Control 70s vs PD 70s	p=0.0192
			Control 80s vs PD 80s	p=0.0637
			PD 70s vs PD 80s	p=0.7597
	Figure 2G	Pearson correlation	Control vs. Age	r=-0.0572, p=0.8751
			PD vs. Age	r=-0.3854, p=0.2714
	Figure 2H	2-way ANOVA	Control 70s vs Control 80s	p=0.9980
		Tukey	Control 70s vs PD 70s	p=0.0519
			Control 80s vs PD 80s	p=0.0161
			PD 70s vs PD 80s	p=>0.9999
	Figure 3A	Pearson correlation	Control vs. Age	r=0.0085, p=0.9716
			PD vs. Age	r=0.7118, p=0.0008
	Figure 3B	2-way ANOVA	Control 70s vs PD 70s	p=0.0554
		Sidak	Control 80s vs PD 80s	p=0.0002
	Figure 3C	Pearson correlation	Control vs. Age	r=0.0142, p=0.9528
			PD vs. Age	r=-0.2419, p=0.3335
	Figure 3D	2-way ANOVA	Control 70s vs PD 70s	p=0.0680
		Sidak	Control 80s vs PD 80s	p=0.9469
	Figure 3E	2-way ANOVA	Control 70s vs PD 70s	p=0.0552
		Sidak	Control 80s vs PD 80s	p=0.0049
	Figure 3F	2-way ANOVA	Control 70s vs PD 70s	p=0.0295
		Sidak	Control 80s vs PD 80s	p=0.7400
	Figure 3G	2-way ANOVA	Control 70s vs PD 70s	p=0.0447
		Sidak	Control 80s vs PD 80s	p=0.9340
	Figure 4A	Pearson correlation	Control vs. Age	r=-0.4795, p=0.0324
			PD vs. Age	r=-0.5659, p=0.0144
	Figure 4B	2-way ANOVA	Control 70s vs PD 70s	p=0.0233
		Sidak	Control 80s vs PD 80s	p=0.1626
	Figure 4C	Pearson correlation	Control vs. Age	r=-0.3886, p=0.1002
			PD vs. Age	r=-0.3850, p=0.1146
	Figure 4D	2-way ANOVA	Control 70s vs PD 70s	p=0.0414
		Sidak	Control 80s vs PD 80s	p=0.1450
	Figure 4E	Pearson correlation	Control vs. Age	r=-0.0489, p=0.8376
			PD vs. Age	r=-0.5422, p=0.0201
	Figure 4F	2-way ANOVA	Control 70s vs PD 70s	p=0.0478
		Sidak	Control 80s vs PD 80s	p=0.0232
	Figure 4G	Pearson correlation	Control vs. Age	r=0.0468, p=0.8445
			PD vs. Age	r=-0.3676, p=0.1334
	Figure 4H	2-way ANOVA	Control 70s vs PD 70s	p=0.0677
		Sidak	Control 80s vs PD 80s	p=0.0415
	Figure 4I	Pearson correlation	Control vs. Age	r=-0.3610, p=0.1179
			PD vs. Age	r=-0.4897, p=0.0392
	Figure 4J	2-way ANOVA	Control 70s vs PD 70s	p=0.0091
		Sidak	Control 80s vs PD 80s	p=0.0785
	Figure 4K	Pearson correlation	Control vs. Age	r=-0.0168, p=0.9438
			PD vs. Age	r=0.7198, p=0.0008
	Figure 4L	2-way ANOVA	Control 70s vs PD 70s	p=0.0653
		Sidak	Control 80s vs PD 80s	p=0.0002
	Figure 5A	Unpaired t-test	Control vs. PD	p=0.0146
	Figure 5B	Unpaired t-test	Control vs. PD	p=0.1061
	Figure 5C	Unpaired t-test	Control vs. PD	p=0.0103
	Figure 5D	Unpaired t-test	Control vs. PD	p=0.0047
	Figure 5E	Unpaired t-test	Control vs. PD	p=0.0159
	Figure 5F	Unpaired t-test	Control vs. PD	p=0.0150
	Figure 6A	Unpaired t-test	Control vs. PD	p=0.0358
	Figure 6B	Unpaired t-test	Control vs. PD	p=0.1509
	Figure 6C	Unpaired t-test	Control vs. PD	p=0.0115
	Figure 6D	Unpaired t-test	Control vs. PD	p=0.0555
	Figure 6E	Unpaired t-test	Control vs. PD	p=0.0142
	Figure 6F	Unpaired t-test	Control vs. PD	p=0.0138
	Figure 6G	Unpaired t-test	Control vs. PD	p=0.0052
	Figure 6H	Unpaired t-test	Control vs. PD	p=0.0404
	Figure 7A	Unpaired t-test	Control vs. PD	p=0.0003
	Figure 7B	Unpaired t-test	Control vs. PD	p=0.8121
	Figure 7C	Unpaired t-test	Control vs. PD	p=0.0438
	Figure 7D	Unpaired t-test	Control vs. PD	p=0.0455
	Figure 7E	Unpaired t-test	Control vs. PD	p=0.0160
	Figure 7F	Unpaired t-test	Control vs. PD	p=0.1603
	Figure 7G	Unpaired t-test	Control vs. PD	p=0.0038
	Figure 7H	Unpaired t-test	Control vs. PD	p=0.0009
	Figure 7I	Unpaired t-test	Control vs. PD	p=0.0002
	Figure 7J	Unpaired t-test	Control vs. PD	p=0.0015
	Figure 8A	One-way ANOVA	Control vs. PD	p =0.9416
		Tukey	Control vs. RBD	p =0.6344
			PD vs. RBD	p =0.7697
	Figure 8B	One-way ANOVA	Control vs. PD	p =0.9984
		Tukey	Control vs. RBD	p =0.0988
			PD vs. RBD	p =0.034
	Figure 8C	One-way ANOVA	Control vs. PD	p=0.8317
		Tukey	Control vs. RBD	p=0.0007
			PD vs. RBD	p=0.0006
	Figure 8D	One-way ANOVA	Control vs. PD	p =0.9949
		Tukey	Control vs. RBD	p=0.0176
			PD vs. RBD	p=0.0054
	Figure 8E	One-way ANOVA	Control vs. PD	p =0.3474
		Tukey	Control vs. RBD	p=0.0003
			PD vs. RBD	p=0.0031
	Figure 8F	One-way ANOVA	Control vs. PD	p=0.1101
		Tukey	Control vs. RBD	p<0.0001
			PD vs. RBD	p=0.0004
	Figure 8G	One-way ANOVA	Control vs. PD	p=0.0024
		Tukey	Control vs. RBD	p<0.0001
			PD vs. RBD	p=0.0377
	Figure 8H	One-way ANOVA	Control vs. PD	p=0.0035
		Tukey	Control vs. RBD	p<0.0001
			PD vs. RBD	p=0.2606
	Supplementary information
	Figure S1	2-way ANOVA	Control 70s vs PD 70s	p=0.9610
		Sidak	Control 80s vs PD 80s	p=0.5226
	Figure S3	2-way ANOVA	Control 70s vs PD 70s	p=0.9794
		Sidak	Control 80s vs PD 80s	p=0.9720
